# Supplementary material for: Fbxw7-associated drug resistance is reversed by induction of terminal differentiation in murine intestinal organoid culture
Source: Mol Ther Methods Clin Dev. 2016 Apr 13;3:16024–. doi: 10.1038/mtm.2016.24 (PMC4830362; doi:10.1038/mtm.2016.24)
Supplement: Supplementary Information [file mtm201624-s1.zip]

Archive with 8 entries (8 files):
- mtm-00269-s01.docx
- mtm-00269-s02.jpg
- mtm-00269-s03.jpg
- mtm-00269-s04.jpg
- mtm-00269-s05.jpg
- mtm-00269-s06.jpg
- mtm-00269-s07.wmv
- mtm-00269-s08.wmv
